# Supplementary material for: Circulating osteogenic proteins are associated with coronary artery calcification and increase after myocardial infarction
Source: PLoS One. 2018 Aug 23;13(8):e0202738. doi: 10.1371/journal.pone.0202738 (PMC6107213; doi:10.1371/journal.pone.0202738)
Supplement: S1 Dataset — (XLS) [file pone.0202738.s001.xls]

## Sheet: dados angiotomo revista (130 pa
@#	Date inclusion	Sex	Date of birth	Age	Prontuário	Passagem	Grupo	Height	Weight	BMI	Smoking	Former smok	ACEi/ARB	ASA	Metformin	Other hipog	Statin	Estatinanovo	Doseestatina	Ezetimibe	Fibrate	ADPin	Ca+ medic	VitD	Alendronato	Chest paiin	dorprecordialnovo	Hypert	Diabetes	LVEF	CAC	platelet volume	CálcioIônico	Creatinine	Glicemia	ApoA1	ApoB	CT	HDL	LDL	TG	HbA1c	PTH	Vit.D	Osteoprotegerine	RANKL	Fetuin A	MGP	CRP
1	2014-03-20	1	22240	53	870283	E9155770	0	1.74	74	24.44	0	0	1	0	0	0	2	1	5	0	0	0	0	0	0	0	0	1	0		0	10.6	5.04	0.8	102	107.4	52.1	109	32	62	77	5.7	27.1	26	0	3.94	569.263	270.055	0
2	2014-03-20	0	20291	58	445186	E7549465	0	1.7	65	22.49	0	1	0	0	0	0	2	1	20	0	0	0	0	0	0	0	0	0	0	0.62	0	10.7	4.8	0.7	74	156.7	89	195	68	114	63	5.3	57.7	49	0	0.98	928.959	160.217	0
3	2014-03-25	0	19908	59	356462	E9180564	0	1.62	59	22.48	1	0	0	0	0	0	0	0	0	0	0	0	0	0	0	0	0	0	0	0.69	0	10	5.08	0.54	77	168.9	139.6	270	62	160	240	5.4	40.2	25	805.59	13.16		349.14	2.9
4	2014-03-26	1	21045	56	1369633	E9152109	0	1.76	71	22.92	0	1	0	0	0	0	3	1	10	1	0	0	0	0	0	0	0	0	0	0.68	0	12.4	4.84	0.85	86	125.5	92	172	41	97	131	5.9	80.1	36	958.14	1.35	363.264	84.4745	0
5	2014-03-28	1	23615	49	777755	E9084526	0	1.73	88	29.4	0	0	0	0	0	0	0	0	0	0	0	0	0	0	0	0	0	0	0	0.64	0	12	4.96	1.4	88	138.3	83.9	175	49	112	72	5.9	53.1	31	550.63	18.71	443.912	466.43	2.88
6	2014-03-28	1	20089	59	571716	E9132961	1	1.72	59	19.94	0	1	1	0	0	0	0	0	0	0	0	0	0	0	0	0	0	1	0	0.67	309	9.9	4.64	1.2	93	99.3	68	127	29	83	75	5.4	28.1	28	98.8096	3.33	907.415	253.625	0
7	2014-04-04	0	20464	58	474026	E9231434	0	1.61	54	20.83	1	0	0	0	0	0	0	0	0	0	0	0	0	0	0	2	1	0	0	0.67	0	11.1	4.92	0.76	107	164.9	84.5	202	70	113	95	5.3	37.6	39	105.178	0	548.095	560.49	0
8	2014-04-07	1	28834	35	1167973	E9239365	0	1.77	105	33.52	1	0	0	1	0	0	1	1	20	0	0	0	0	0	0	2	1	0	0		0	12.1	4.92	1	75	102	72.5	134	29	51	268	5.8	44.6	21	325.9	2.53	1249.16	277.842	0
9	2014-04-07	0	18530	63	418407	E9239248	0	1.56	56	23.01	0	0	0	0	0	0	0	0	0	0	0	0	0	0	0	0	0	0	0	0.72	0	10.5	4.92	0.61	88	137	81.3	188	56	115	87	5.1	45.4	46	192.83	1.82	660.778	209.8	0
10	2014-04-09	1	23740	49	1039450	E9240815	0	1.83	92	27.47	0	0	1	0	0	0	0	0	0	0	0	0	0	0	0	0	0	1	0	0.65	0	10.1	4.8	1	80	120.8	108.5	187	36	118	167	5.4	50.4	31	942.35	1.06	578.5	128.835	12.1
11	2014-04-11	0	19474	60	472453	E9257010	0	1.62	57	21.72	0	0	0	0	0	0	1	1	20	0	0	0	0	0	0	2	1	0	0		0	9.8	5.4	0.9	80	168	72.8	167	69	78	102	5.7	25.2	25	143.1	0.47	526.462	36.861	0
12	2014-04-15	1	13006	78	751062	E9257984	1	1.8	76	23.46	0	0	0	1	0	0	3	1	10	0	0	0	0	0	0	0	0	0	0		783	12.1	4.96	1.1	88	124.8	56.3	122	37	50	176	5.1	53.8	34	165.811	0.51	790.169	592.58	0
13	2014-04-23	1	26010	43	1211125	13134448	0	1.81	76	23.2	0	0	0	0	0	0	0	0	0	0	0	0	0	0	0	0	0	0	0	0.64	0	10.3	5.12	1.1	72	127.9	93.2	173	34	108	156	4.9	29.1	25	130.677	8.07	1021.69	421.86	0
14	2014-04-24	1	22389	53	1585515	E9292249	0	1.77	95	30.32	0	0	1	0	0	0	0	0	0	0	0	0	0	0	0	0	0	1	0	0.64	0	9.7	5.08	0.89	81	125.8	133.4	256	46	193	84	5.9	54.7	16		2.55	582.538	484.06	0
15	2014-04-25	1	23475	50	944947	E9285870	0	1.87	120	34.32	0	0	1	0	0	0	0	0	0	0	0	0	0	0	0	0	0	1	0	0.67	0	10.2	4.84	0.93	98	134.9	85.2	157	46	90	104	5.4	40.3	39	86.0816	0	1318.24	0	6.56
16	2014-04-25	1	25989	43	1702865	E9303088	0	1.76	110	35.51	0	0	0	0	0	0	0	0	0	0	0	0	0	0	0	0	0	1	0	0.73	0	10.2	5.16	1.1	72	109.6	127.2	246	29	128	309	5.1	45.4	22	0	1.02	0	143.572	2.54
17	2014-04-29	1	16013	70	759519	E9304171	1	1.7	83	28.72	0	0	1	0	0	0	0	0	0	0	1	0	0	0	0	0	0	1	0	0.66	1275	9.7	4.88	1.01	96	123.6	117.5	200	37	131	159	5.5	46.4	27	0	1.24	2600.13	584.57	0
18	2014-05-08	1	22467	52	487449	E9317949	0	1.9	90	24.93	0	0	0	0	0	0	1	1	10	0	0	0	0	0	0	0	0	0	0		0	10.8	5.12	1.1	78	140.6	89.4	185	47	118	100	5.8	37.2	42	0	0.71	1601.65	399.99	0
19	2014-05-09	1	25710	43	810807	E9329449	1	1.82	106	32	0	0	0	0	0	0	0	0	0	0	0	0	0	0	0	2	1	0	0	0.65	159	10.9	5.08	1	71	120.6	118.4	227	37	132	290	6.1	60.6	28	0	0	1130.52	518.44	0
20	2014-05-09	1	20626	57	1459418	E9267412	1	1.78	83	26.2	0	1	0	0	0	0	2	1	10	0	0	0	0	0	0	0	0	0	0		102	9.9	4.88	0.8	78	163.6	86.5	209	59	101	244	5.5	43.9	33	0	0.8	709.046	281.8	0
21	2014-05-12	1	23362	50	1137363	E9343088	1	1.73	84	28.07	0	0	0	0	0	0	2	1	30	0	0	0	0	0	0	0	0	0	0	0.66	240	9.9	4.88	0.95	65	142.7	79.1	178	62	100	81	5.6	31.2	29	0	3.25	1493.76	507.24	0
22	2014-05-12	1	21916	54	759778	E9332832	1	1.68	92	32.6	0	1	1	0	0	0	0	0	0	0	0	0	0	0	0	0	0	1	0	0.63	212	10.5	4.8	0.76	120	124.5	109.1	219	47	129	216	6.5	41.5	13	322.27	0.83	797.287	443.18	6.9
23	2014-05-12	1	27619	38	1708896	E9357951	0	1.72	82	27.72	0	0	0	0	0	0	2	1	10	0	0	0	0	0	0	0	0	1	0		0	13.4	5	0.9	76	84.9	36	79	24	28	136	4.8	44.7	19	0	0.15	0	209.59	0
24	2014-05-13	1	16671	68	478673	E9311009	1	1.68	67	23.74	0	1	0	1	0	0	0	0	0	0	0	0	0	0	0	0	0	0	0	0.65	190	8.8	4.84	0.8	85	168.5	64.7	160	64	82	71	5.9	70.5	35	60.6581	0	689.984	314.32	0
25	2014-05-13	1	24734	46	499541	E9356929	1	1.8	83	25.62	0	1	0	0	0	0	2	1	5	0	0	0	0	0	0	0	0	0	0	0.72	376	10.3	5	0.85	92	149.2	112.8	221	47	126	242	5.3	29.5	48	0	0	874.31	324.35	0
26	2014-05-14	1	16156	70	337271	E9302471	1	1.75	92	30.04	0	0	1	1	0	0	2	1	10	0	0	0	0	0	0	0	0	1	0	0.75	1234	11.2	4.8	0.77	83	132	77.9	169	44	95	152	5	44.8	17	41.619	3.2	655.601	447.55	2.73
27	2014-05-15	1	21650	55	465482	E9341863	1	1.9	94	26.04	0	0	0	0	1	0	3	1	20	1	0	0	0	0	0	0	0	0	0	0.68	509	10.2	4.84	0.9	132	132.5	68.5	135	39	72	118	5.8	23.3	30	57.4832	1.36	1264.2	309.74	0
28	2014-05-17	1	16339	69	545733	E9379380	1	1.64	77	28.63	0	1	1	0	0	0	1	1	20	0	0	0	0	0	0	0	0	1	0	0.67	117	11.4	5.04	1.15	101	172.1	75.2	245	69	134	211	5.9	18.6	54	92.4442	0	1318.24	593.49	0
29	2014-05-19	1	16531	69	1710333	E9377772	1	1.66	76	27.58	0	1	1	1	1	1	3	1	20	0	0	0	0	0	0	0	0	1	1		1601	9.9	4.88	0.74	112	133.2	73.7	148	45	82	310	7.2	40.1	39	76.5427	0.056	592.832	113.066	0
30	2014-05-20	0	24558	47	621686	E9374084	0	1.6	58	22.66	0	0	0	0	1	0	0	0	0	0	0	0	0	0	0	0	0	1	1	0.67	0	8.5	4.8	0.5	70	160.2	101	219	63	143	67	5.6	49.7	25	0	4.30463	652.643	179.849	0
31	2014-05-20	1	14142	75	1709415	E9369220	1	1.69	76	26.61	0	1	1	0	0	0	1	1	20	0	0	0	0	0	0	0	0	1	0	0.61	249	10.4	5.68	1.1	78	129.4	84	169	44	93	159	6	44.5	35	89.2626	0.7	398.845	144.976	0
32	2014-05-22	1	22229	53	962801	E9373105	0	1.68	64	22.68	0	1	1	0	0	0	0	0	0	0	0	0	0	0	0	0	0	1	0	0.64	0	10.2	4.96	0.85	84	149.9	97.5	224	59	130	174	5.6	78.6	47	0	26.26	665.008	359.929	0
33	2014-05-22	0	16649	68	526823	E9361877	1	1.58	78	31.24	0	0	0	0	1	0	0	0	0	0	0	0	0	0	0	0	0	1	1		106	4.84	0.83	84	140.5	129.7	257	50	160	234	6.1	59.5	20		157.28		1085.27	195.43	9.73
34	2014-05-29	0	14561	74	387935	E9418708	0	1.67	75	26.89	0	0	0	0	0	0	3	1	10	0	0	0	0	0	0	0	0	0	0	0.68	0	10.4	4.72	0.69	85	143.4	65.1	132	44	49	194	5.7	87.6	23	92.4442	0	658.706	190.975	0
35	2014-06-05	0	15308	72	1229688	E9428204	1	1.62	58	22.1	0	0	0	1	0	0	2	1	10	0	0	0	0	0	0	0	0	0	0		264	10.5	4.68	0.66	77	188.8	68.6	181	85	82	68	5.8	40.2	32	117.922	0.74	847.799	56.4151	0
36	2014-06-06	1	17744	65	394040	E9435737	1	1.69	69	24.16	0	0	0	0	1	0	2	1	10	0	0	0	0	0	0	0	0	1	1	0.75	992	10.9	4.88	1	111	149.9	85.8	183	56	91	180	6.4	29.7	36	76.5427	0.77	608.14	146.736	0
37	2014-06-10	0	16425	69	449691	E9446739	0	1.52	70	30.3	0	1	0	1	0	0	0	0	0	0	0	0	0	0	0	0	0	0	0		0	10.9	5.04	0.7	60	171.8	77.9	176	65	70	205	6.1	29.1	44	98.8096	7.6178	760.135	93.3963	3.81
38	2014-06-18	1	16302	69	600012	E9475029	1	1.78	79	24.93	0	1	1	0	0	0	0	0	0	0	0	0	0	0	0	0	0	1	0	0.63	4040	10.5	4.88	0.99	98	106.4	51.7	142	39	81	110	6	122.9	24	121.11	43.12	492.703	0	2.43
39	2014-06-18	0	22617	52	346878	E9484463	0	1.51	84	36.84	0	0	0	0	0	0	0	0	0	0	0	0	0	0	0	0	0	0	0		0	9	4.76	0.68	70	111.9	123.9	185	29	108	240	6.4	75.3	26	766.97	1.09	776.508	55.7777	0
40	2014-06-25	0	17545	66	370772	E9497823	1	1.64	71	26.4	0	1	0	1	1	0	2	1	20	1	1	0	0	1	0	0	0	0	1	0.77	659	11.1	5.32	0.71	90	136.4	89.5	156	41	56	293	5.9	35	31	0	1.72	612.558	37.3811	0
41	2014-07-04	1	22092	54	538549	E9526373	1	1.84	88	25.99	0	0	0	0	0	0	0	0	0	0	0	0	0	0	0	0	0	0	0	0.62	304	11.1	4.64	1.2	104	102.2	61.3	132	33	85	70	4.99	29.5	30	0	7.39	485.101	399.85	0
42	2014-07-21	0	23629	49	457918	E9514790	0	1.7	59	20.42	0	0	0	0	0	0	0	0	0	0	0	0	0	0	0	0	0	0	0	0.65	0	9.8	4.96	0.5	88	136.7	71.8	172	55	109	42	5.5	39.5	24		0	302.066	57.306	0
43	2014-07-24	1	17529	66	372430	E9591875	1	1.72	96	32.45	0	1	1	0	1	0	0	0	0	0	0	0	0	0	0	0	0	1	1	0.64	249	11.7	5.08	1.03	76	104.3	68.4	120	36	72	60	6.2	89.3	24	376.87	7.766	1219.08	256.56	0
44	2014-07-24	0	16903	68	777872	E9594822	0	1.69	74	25.91	0	0	0	0	0	0	2	1	20	0	0	0	0	0	0	2	1	0	0	0.65	0	11.9	4.92	0.78	85	178.3	77.2	169	71	75	117	5.5	78.9	43	0	1.805	418.354	439.29	0
45	2014-07-25	0	11490	83	399172	E9603536	1	1.64	67	24.91	0	0	0	0	0	0	0	0	0	0	0	0	1	1	0	0	0	0	0	0.67	580	10.3	4.76	0.89	92	213.2	88.1	250	107	127	78	5.6	37.5	29	0	4.581	904.897	371.98	0
46	2014-07-29	1	19487	61	429457	E9506867	1	1.86	122	35.26	0	1	1	0	1	0	1	1	20	0	0	0	0	0	0	0	0	1	1	0.73	800	9.6	4.56	0.9	74	104.4	84.5	166	28	117	106	5.8	46.8	47	431.89	2.03	1173.56	160.694	0
47	2014-08-04	1	12837	79	1053035	E9628159	1	1.76	85	27.44	0	0	0	0	1	1	0	0	0	0	0	0	0	0	0	0	0	0	1	0.68	924	10.2	4.68	0.8	76	105	53	115	34	67	72	7.1	47.2	31	0	0.58	1839.97	492.09	0
48	2014-08-07	0	18006	65	1729866	E9601423	0	1.72	65	21.97	0	0	0	0	0	0	0	0	0	0	0	0	0	1	0	0	0	0	0		0	12.4	4.92	0.72	97	154.3	94.9	214	63	129	111	5.8	54.8	49	358.63	0	644.803	224.89	0
49	2014-08-07	1	22625	52	1713598	E9646288	0	1.7	96	33.22	0	0	1	1	1	0	0	0	0	0	0	0	0	0	0	0	0	1	1		0	10.4	4.68	0.7	82	108.1	67.7	131	28	59	219	5.5	47.1	16	454.01	0.63	2156.22	76.073	4.2
50	2014-08-08	1	17620	66	1630067	E9644227	1	1.72	84	28.39	1	0	0	0	0	0	1	1	10	0	0	0	0	0	0	0	0	0	0	0.66	372	10.6	5.04	0.73	81	124.6	117.3	201	37	134	150	6.3	51.8	28	0	0	1285.63	249.82	0
51	2014-08-09	1	25757	44	832577	E9649760	0	1.8	89	27.47	0	0	0	0	0	0	0	0	0	0	0	0	0	0	0	0	0	0	0		0	11	4.96	0.9	81	116.8	97.1	176	36	108	160	5.8	17.4	34	0	24.6	530.867	85.014	5.6
52	2014-08-11	1	20492	58	1181917	E9626557	1	1.78	71	22.41	0	1	1	1	1	1	2	1	5	0	0	0	0	0	0	0	0	1	1	0.73	1005	11.5	4.8	0.78	151	110.9	64.6	118	34	64	98	6.5	25.9	19	73.3644	9.51	656.636	142.21	0
53	2014-08-12	1	19401	61	510986		1	1.85	98	28.63	0	0	1	1	1	0	2	1	20	0	0	0	0	1	1	0	0	1	1	0.67	1583	11.4	5.12	0.8	83	150	65.3	143	44	48	253	5.9	31.1	22	0	1.43	719.203	103.19	0
54	2014-08-12	1	15233	72	1462291	E9627978	1	1.79	72	22.47	0	0	1	0	0	0	2	1	20	0	0	0	0	0	0	0	0	1	0		117	10.5	4.96	0.8	85	124.8	75.9	147	37	77	166	5.8	61.7	33	535.68	0.93	638.101	109.928	7.3
55	2014-08-12	1	13448	77	1666177	E9644768	1	1.78	114	35.98	0	0	1	0	0	0	2	1	10	0	0	0	0	0	1	0	0	1	0	0.7	1392	10.8	5.08	1.2	85	158.3	49.3	140	69	57	72	6.4	68.3	23	0	31.34	430.276	482.6	0
56	2014-08-19	1	26757	41	839572	E9657951	0	1.78	96.5	30.46	0	0	0	1	0	0	3	1	10	1	0	0	0	0	0	0	0	0	0	0.7	0	9.4	4.76	1	81	136.3	92.3	180	42	102	179	6.4	57.4	27	69.13	1.27	1913.67	133.678	0
57	2014-08-21	1	19554	61	515535	E9678617	1	1.79	95	29.65	0	1	1	0	1	1	0	0	0	0	0	0	0	0	0	0	0	1	1		466	10.5	4.68	1	212	107.5	119.2	232	28	135	589	7.5	38.6	23	0	1.11	1267.25	76.0738	4.8
58	2014-08-21	1	26374	42	899796	E9662230	0	1.95	102	26.82	0	1	0	0	0	0	0	0	0	0	0	0	0	0	0	0	0	0	0		0	9.7	4.56	1.1	86	145.3	90.7	194	58	115	104	5.6	57.5	25	498.44	0.46	471.412	156.294	5.18
59	2014-08-22	1	20314	59	1089700	E9701853	0	1.86	103	29.77	0	1	1	0	0	0	0	0	0	0	0	0	0	0	0	0	0	1	0		0	11.4	5	0.86	93	137.5	105.8	211	53	139	94	6.2	31.6	11	300.54	0	848.371	285.339	0
60	2014-08-25	1	24405	47	1647626	E9689628	0	1.83	77	22.99	0	0	0	0	0	0	0	0	0	0	0	0	0	0	0	0	0	0	0		0	9.7	4.56	0.89	86	116.1	95.3	171	34	113	118	5.3	66.5	20	0	2.62	443.912	144.906	0
61	2014-08-27	1	16639	69	729728	14245574	1	1.83	86	25.68	1	0	0	0	0	0	2	1	20	0	0	0	0	0	0	0	0	0	0	0.73	3044	9.6	4.76	1	88	154.1	100.6	206	60	111	176	5.7	50.2	33	0	2.74	431.87	466.87	0
62	2014-08-29	1	23728	49	1661965	E9725005	1	1.76	82	26.47	0	0	0	0	0	0	2	1	20	0	0	0	0	0	0	1	1	0	0	0.7	746	10.2	4.72	1.1	108	132.3	91.8	185	44	96	226	5.7	49.9	29	539.42	0	1141.15	0	4.16
63	2014-08-29	1	19487	61	354530	E9702555	1	1.8	84	25.93	0	0	0	0	0	0	2	1	20	0	0	0	0	0	0	0	0	1	0	0.64	618	11.6	5.16	0.8	118	98.4	81.2	146	27	75	326	6	26.1	29	0	0	688.768	171.375	0
64	2014-09-24	1	16990	68	472833	E9792642	1	1.76	68	21.95	1	0	1	0	0	0	1	1	10	1	0	0	0	0	0	0	0	1	0	0.67	184	10.6	4.96	0.78	93	146.9	56.1	134	58	68	42	5.6	23.9	73	0	5.03	407.445	284.35	0
65	2014-09-24	1	13894	76	588052	E9776561	1	1.83	92	27.47	0	0	0	0	0	0	2	1	10	1	0	0	0	0	0	0	0	1	0	0.6	546	9.9	4.64	0.8	240	133	52.2	125	36	47	210	5.5	41.6	69	0	0	552.418	40.809	0
66	2014-09-26	1	20336	59	604349		1	1.71	92	31.46	0	0	0	0	0	0	1	1	20	0	0	0	0	0	0	0	0	0	0	0.66	269	11	4.96	0.83	113	152	73.3	152	48	68	182	5.6	35.2	35
67	2014-09-30	0	16574	69	401937		1	1.63	68	25.59	0	1	0	0	1	1	5	1	4	0	0	0	1	1	0	0	0	0	1	0.63	194	10.7	4.68	0.9	118	160.8	98.8	189	40	113	305	6.4	52.4	28	0	1.65	914.338	121.613	0
68	2014-10-09	1	19415	61	1366735	E9868379	1	1.7	61	21.11	0	0	0	0	0	0	0	0	0	0	0	0	0	0	0	0	0	0	0		1292	10.7	4.76	0.73	86	154.4	65.6	153	65	73	76	5.7	40.1	25	505.88	0.56	1250.55	89.4203	0
69	2014-10-13	1	19959	60	333846	14677103	1	1.82	93	28.08	0	0	1	1	0	0	1	1	20	0	0	0	0	0	0	0	0	1	0		279	11	4.92	0.94	83	108.3	103.3	187	34	106	234	6.1	44.9	23	606.95	2.02	469.634	55.6715	2.76
70	2014-10-20	1	14962	73	442859	E9866581	1	1.75	92	30.04	0	0	1	1	0	1	1	1	20	0	0	0	0	0	0	0	0	1	0		1803	10.4	4.84	0.89	73	97.6	65.3	115	26	41	240	5.7	36.5	22	457.7	1.23	594.613	147.44	0
71	2014-10-20	1	18603	63	584937	E9892780	1	1.8	87	26.85	0	1	0	0	0	0	0	0	0	0	0	0	0	0	0	0	0	0	0		283	10.8	4.88	0.9	80	142.6	74.9	174	56	91	134	5.3	62	49	0	0.79	816.68	34.887	0
72	2014-10-24	1	20207	59	908937	14779782	1	1.68	78	27.64	0	1	1	1	0	0	2	1	20	0	0	0	0	0	0	1	1	1	0	0.67	903	10.4	4.6	0.75	75	96.9	105.6	195	29	132	171	6.1	65.5	14	0	0.01	860.131	264.72	0
73	2014-10-24	1	20327	59	438174	E9918043	1	1.8	126	38.89	0	1	1	1	1	1	2	1	10	0	0	0	0	0	0	0	0	1	1		417	10	4.88	0.9	68	112.5	40.3	100	43	36	103	6.1	40	32	57.4832	0.94	806.118	63.0279	0
74	2014-10-31	1	19960	60	704516	E9928577	1	1.73	86	28.73	0	1	0	0	0	0	2	1	20	0	0	0	0	0	0	1	1	1	0	0.71	266	11.4	4.56	1.1	65	106.2	105.9	187	31	114	208	5.1	56.6	32	0	0.58	602.285	93.0643	15.5
75	2014-11-06	1	19313	61	1153838	E9914857	1	1.76	97	31.31	0	0	1	0	1	1	0	0	0	0	0	0	0	0	0	0	0	1	1	0.58	2293	13.1	4.72	0.81	150	90	57.2	119	31	73	77	9.2	20.8	28	0	0.584377	547.015	91.4061	0
76	2014-11-06	1	17138	67	811916	14891134	1	1.81	95	29	0	0	1	1	1	0	2	1	40	0	0	0	0	1	0	0	0	1	1		362	11.5	4.72	0.98	70	113.8	99.7	196	38	116	209	6.2	30.8	29	51.1355	1.34	583.27	85.681	3.3
77	2014-12-12	1	25216	45	471241	E10024681	1	1.8	69.5	21.45	0	0	0	0	0	0	2	1	10	0	0	0	0	0	0	0	0	0	0		272	9.1	5	0.9	75	104.5	60.7	125	35	72	88	5	36.5	22	127.488	0	821.211	248	0
78	2014-12-17	1	23323	51	818709		1	1.67	85	30.48	0	1	0	0	0	0	2	1	10	0	0	0	0	0	0	0	0	0	0	0.73	765	10.5		0.69	89	135.6	67.1	115	36	66	64	5.2		21	79.7216	1.29	1015.01	80.58	0
79	2015-01-08	1	17243	68	332455	15377080	1	1.75	67	21.88	0	1	1	0	0	0	0	0	0	0	0	0	0	0	0	0	0	1	0		210	11.5	4.56	0.91	79	121.9	59.5	129	42	73	68	5.3	39.6	33	0	7.04	489.379	307.24	0
80	2015-02-03	1	20542	58	585390	E10203643	1	1.82	103	31.1	0	1	1	0	0	0	2	1	80	0	0	0	0	0	0	0	0	1	0		411	10.3	4.68	0.78	84	118.5	67.2	134	41	93	69	5.7	39.9	32	315.02	9.22	569.263	333.15	0
81	2015-02-06	0	11596	83	1010513	E10235594	1	1.58	49	19.63	0	0	0	1	0	0	0	0	0	0	0	0	0	0	0	1	1	0	0		138	12	4.52	0.6	72	145.1	76.1	182	61	103	90	5.5	53.9	15	821.09	16.57	392.46	596.72	2.76
82	2015-02-06	1	20174	59	1784415	E10236486	1	1.71	100	34.2	0	0	0	0	0	0	0	0	0	0	0	0	0	0	0	1	1	1	1	0.7	2946	10	5.12	1	101	99.4	121.2	225	29	156	202	6.2	49	33	494.73	4.35	2124.75	276.64	6.25
83	2015-02-19	1	21201	57	779035	15726479	1	1.69	81	28.36	0	0	1	0	0	0	2	1	40	0	0	0	0	0	0	1	1	1	0		283	8.9	4.32	0.86	81	101	83.8	133	28	52	267	6.1	60.7	22	531.95	6.74	1112.18	416.67	4
84	2015-02-23	1	42060	61	308726	E10281759	1	1.81	98	29.91	0	1	0	1	0	0	3	1	20	0	0	0	0	0	0	0	0	0	0	0.73	879	10.7	4.72	1.08	60	176	53.8	124	50	33	207	5.5	34.7	64
85	2015-03-13	0	15217	73	612374	15927715	1	1.66	88	31.93	0	0	0	1	0	0	2	1	10	0	0	0	0	1	0	0	0	1	0		663	10.5	4.36	0.6	105	176	82.2	162	54	90	91	5.5	64.3	57	918.72	6.32	543.468	316.41	2.7
86	2015-03-13	1	23390	51	1132468	15936232	1	1.87	98	28.02	0	0	0	0	0	0	2	1	10	1	0	0	0	0	0	0	0	0	0	0.63	882	9.9	4.44	1	79	102.1	54.1	94	29	47	89	5.6	50.2	33	395.17	0	732.338	262.28	0
87	2015-03-24	1	19784	61	826687	E10367697	1	1.74	85	28.08	0	1	0	0	0	0	3	1	10	1	0	0	0	0	0	2	1	0	0		923	10	4.68	1.1	87	147.3	70.6	145	43	64	190	5.3	48.6	32	271.66	4.65	1202.8	354.22	0
88	2015-03-30	1	16562	69	337267	E10363111	1	1.82	95	28.68	0	0	1	1	1	0	3	1	20	1	0	0	0	0	0	0	0	1	1	0.6	475	10.6	4.64	1.2	95	122.3	95.6	154	32	98	119	5.8	80.7	44	136.02	13.74	0	0	0
89	2015-03-31	1	28004	38	1791511	16103016	1	1.7	81	28.03	0	0	0	1	0	0	3	1	40	1	1	1	0	0	0	0	0	0	0		549	10.9	4.68	0.8	79	106.2	93.8	156	35	102	96	5	34.6	20	51.62	4.09	1346.65	450.62	0
90	2015-04-02	1	22834	52	870637	E10444517	1	1.76	92	29.7	0	0	0	1	0	0	3	1	20	1	0	0	0	0	0	0	0	0	0	0.69	189	9.8	4.88	0.95	106	172.6	74.1	144	49	77	90	6.1	84	29	531.95	3.34	1939.61	269.65	0
91	2015-04-02	0	17707	66	1041518	E10426827	1	1.51	71	31.14	0	0	0	1	0	0	3	1	10	0	0	0	0	0	0	1	1	1	0	0.72	252	10.2	4.8	0.74	102	132.9	47.5	107	43	46	92	5.8	39.8	43	406.16	9.1	786.364	451.93	0
92	2015-04-10	1	14866	74	871113	16192642	1	1.76	98	31.64	0	0	0	0	0	0	0	0	0	0	0	0	0	0	0	1	1	0	0	0.65	984	10.7	4.56	0.9	91	124.8	129.4	218	32	127	297	6	37.4	28	30.67	3.47	868.753	0	0
93	2015-04-17	1	14151	76	926878	E10476309	1	1.72	97	32.79	0	0	0	0	1	1	2	1	10	1	0	0	0	0	0	0	0	0	1		2082	10.8	4.68	0.73	125	115.7	55.9	106	31	47	139	6.8	32.4	21	895.17	26.82	1281.02	524.28	2.7
94	2015-04-17	1	20428	59	1554134	E10478684	1	1.71	86	29.41	0	0	1	0	0	0	1	1	20	0	0	0	0	0	0	0	0	1	0	0.66	1567	10.4	4.56	0.91	87	104.9	128.8	195	29	136	149	5.6	28.5	52	554.37	5.39	1120.62	378	0
95	2015-05-12	0	16589	69	397164	16471244	1	1.67	87	31.2	0	1	0	1	0	0	2	1	20	0	0	0	0	0	0	0	0	1	0	0.63	113	11.9	4.64	0.82	89	161.8	65.9	129	52	59	92	5.5	47	41	242.9	6.84	650.434	281.17	0
96	2015-05-15	1	15571	72	1354509	E013748352	1	1.78	82	25.88	0	0	1	1	0	0	2	1	5	0	0	0	0	0	0	2	1	1	0	0.65	1500	11.4	4.8	0.8	78	134.2	60.5	113	40	56	86	5.5	35.8	25	275.27	0	935.189	287.62	0
97	2015-05-22	1	19293	63	358615	16557457	1	1.68	68	24.09	0	0	1	0	0	0	0	0	0	0	0	0	0	0	0	2	1	1	0	0.69	107	10.5	4.72	1.1	89	102	85.7	150	32	100	91	5.3	31.5	37
98	2015-05-25	1	18844	63	1717727	E10596163	1	1.69	83	29.06	0	1	1	1	1	1	3	1	20	0	0	0	0	0	0	0	0	1	1		1763	12.5	4.8	0.9	167	123.2	92.8	153	36	75	209	7.6	27.5	27	362.27	17.15	1036.47	277.05	0
99	2015-05-26	0	25108	46	326246	E10574024	1	1.55	54	22.48	0	0	1	1	1	1	2	1	5	0	0	0	0	1	0	0	0	1	1	0.64	386	10	4.64	1.01	164	204.4	67.2	157	76	54	135	8.3	48.3	45	663.71	7.75	642.183	484.1	0
100	2015-06-01	1	17623	67	316703	16667871	1	1.8	80	24.69	0	0	1	1	0	0	5	1	2	0	0	0	0	0	0	1	1	1	0	0.64	302	9.5	4.72	1.2	89	143	124.4	231	87	131	416	4.5	63.2	22	565.61	2.11	872.043	233.46	3
101	2015-06-09	1	16014	71	1402431	16736782	1	1.83	80	23.89	0	0	1	1	0	0	5	1	4	0	0	0	0	0	0	1	1	1	0	0.62	1535	9.8	4.76	0.9	81	130.2	84.1	170	43	109	90	5.2	40	32	561.86	3.78	540.51	508.82	0
102	2015-06-12	1	23959	49	1254229	16764963	1	1.86	117	33.82	1	0	1	1	1	0	2	1	20	0	0	0	0	0	0	2	1	1	1		240	11.9	4.56	0.7	119	148.1	66.1	136	47	62	135	6.3	52.1	32	304.16	5.24	1023.03	481.44	2.8
103	2015-06-16	0	21573	55	577799	16791316	1	1.6	54	21.09	0	0	0	1	0	0	2	1	20	0	0	0	0	0	0	2	1	0	0	0.65	196	10	4.48	0.62	89	159.6	49.3	132	59	65	41	5.6	56.5	29	402.5	7.04	1436.2	279.26	0
104	2015-06-16	1	21897	55	1564454	16796763	1	1.81	79	24.11	0	0	0	0	0	0	2	1	5	0	0	0	0	0	0	0	0	0	0		3001	10.3	4.68	0.9	91	134.4	68.3	147	42	88	83	5.4	38.6	56	446.63	3.68	282.088	486.24	0
105	2015-06-18	0	17227	68	1820897	E10690346	1	1.64	62	23.05	0	1	1	1	1	1	2	1	20	0	0	0	0	0	0	0	0	1	1		146	9.9	4.92	0.7	122	97.7	65.2	109	27	67	76	7.6	35.5	30	724.73	0	763.524	436.74	0
106	2015-06-18	1	21748	55	1605374	E10673748	1	1.72	80	27.04	0	1	1	1	0	0	2	1	10	0	0	0	0	0	0	2	1	1	0		915	10.1	4.76	0.8	96	97.4	81.4	137	27	87	114	5.5	32.3	30	278.87	2.16	591.31	490.25	18.3
107	2015-06-18	1	23386	51	616110	16816172	1	1.8	102	31.48	0	0	0	0	1	0	2	1	20	0	0	0	0	0	0	1	1	0	1	0.66	219	10.6	4.8	0.7	123	140.6	114	221	44	140	184	7.1	56	24	0	9.39	1004.37	443.29	2.3
108	2015-06-30	1	22662	53	386670	E10711347	1	1.81	95	29	0	1	1	0	0	0	2	1	20	1	0	0	0	0	0	0	0	1	0		981	11.2	4.8	0.78	73	145.4	55.5	127	49	60	90	5.5	47.6	38	686.53	0	847.247	386.53	0
109	2015-06-30	1	24274	49	1687188	E013959128	1	1.82	103	31.1	0	0	1	1	1	0	2	1	20	0	0	0	0	0	0	0	0	1	1	0.59	300	10.8	5.08	0.77	88	108.4	46.1	93	34	50	43	5.5	40.3	28	157.28	33.87	781.898	222.87	0
110	2015-07-15	1	18500	64	784676	E10779696	1	1.78	83	26.2	0	1	0	0	0	0	1	1	10	0	0	0	0	0	0	0	0	0	0	0.67	492	10.9	4.68	1	85	133.6	151.5	247	35	162	249	5.6	43.2	51	143.1	8.5	963.688	558.21	4.1
111	2015-07-20	1	23290	51	1507875	17072829	1	1.75	114	37.22	0	1	1	0	0	0	0	0	0	0	0	0	0	0	0	1	1	1	0	0.7	1279	10.6	4.72	0.71	93	123.3	74.5	146	37	89	102	5.3	24.5	19	546.89	2.83	588.292	298.52	0
112	2015-07-24	1	21548	56	603565	E10809506	1	1.83	86	25.68	1	0	1	1	0	0	2	1	40	0	0	0	0	0	0	0	0	1	0	0.62	724	11.5	3.64	0.9	103	108.1	96.8	163	53	66	219	5.7	122	40	622.04	3.72	714.726	0	0
113	2015-07-31	1	14268	76	514744	17172035	1	1.68	82	29.05	0	0	1	0	0	0	0	0	0	0	0	0	0	0	0	0	0	1	0	0.72	295	10.4	4.8	0.68	111	108.7	91.1	170	35	119	81	6	35.3	41	505.88	16.67	1000.39	513.91	5.5
114	2015-08-05	0	24885	47	1759795	17209441	1	1.6	70	27.34	0	0	0	1	0	0	1	1	80	0	0	0	0	0	0	0	0	0	0	0.67	140	10.9	4.56	0.51	87	121.7	78.8	140	37	88	75	5.6	31.5	42	817.21	29.23	577.257	323.93	4.3
115	2015-08-06	1	17018	69	1582909	17241751	1	1.62	71	27.05	1	0	1	1	0	0	1	1	40	0	0	0	0	0	0	0	0	1	0		1251	12.3	4.84	0.99	82	154.5	48.8	134	59	68	36	6	35.5	37	260.86	6.11	1140.48	403.27	0
116	2015-08-07	1	22229	54	1095118	17234726	1	1.81	91	27.78	0	1	1	1	0	0	2	1	10	0	0	0	0	0	0	1	1	1	0	0.7	2200	11.4	4.92	0.77	85	135.6	80.5	166	46	93	135	5.5	33.2	26	509.6	11.7	741.973	340.29	0
117	2015-08-07	1	12788	80	899538	17252802	1	1.73	98	32.74	0	0	0	1	0	0	2	1	20	0	0	0	0	0	0	0	0	1	0	0.63	309	9.8	4.8	0.91	96	143.7	88.4	172	47	102	116	5.7	89.6	14	114.83	6.43	860.131	493.42	0
118	2015-08-12	1	17944	66	1834117	E10863606	1	1.71	94	32.15	1	0	1	1	1	0	2	1	20	0	0	0	0	0	0	1	1	1	1		1782	10.4	3.88	0.93	87	119	80.6	162	40	94	139	5.9	48.2	35	879.52	4.75	832.715	332.31	0
119	2015-08-18	0	18577	64	585459	E10893775	1	1.66	64	23.23	0	1	1	1	0	0	1	1	20	0	0	1	0	0	0	0	0	1	0	0.73	1081	10.3	4.84	0.7	90	149.3	54.2	125	50	58	84	5.3	34.5	25	315.02	6.67	661.816	501.89	0
120	2015-09-25	1	17952	66	1422411	E11021041	1	1.78	125	39.45	0	1	0	0	1	0	0	0	0	0	0	0	0	1	0	0	0	1	1	0.6	1691	11.5	4.84	1.06	101	129.3	89.7	175	36	115	120	5.5	45.3	20	770.82	3.14	846.126	246.77	2.3
121	2015-09-29	1	22407	54	858267	E0143551065	1	1.8	97	29.94	0	1	0	1	0	0	2	1	20	0	0	0	0	0	0	2	1	0	0	0.69	299	10.9	4.72	1	81	150.1	100.2	214	45	136	164	5.4	36.2	28	199.97	12.21	949.462	259.83	0
122	2015-10-08	1	21980	55	484384	17808757	1	1.77	81	25.85	0	0	1	1	0	0	2	1	40	0	0	0	0	0	0	0	0	1	0	0.71	1654	10.6	4.84	0.83	84	119	63	132	39	53	202	5.3	43.6	29	289.7	0	923.583	303.5	4.8
123	2015-10-28	0	15444	73	467331	E11127469	1	1.5	80	35.56	0	1	1	1	0	0	2	1	20	0	0	0	0	0	0	2	1	1	0	0.67	200	11	4.92	1.21	85	176	80	187	85	78	119	6.2	81.1	22	1049.6	10.8	656.636	278.7	4.3
124	2015-10-28	1	15301	73	1292008	17984404	1	1.71	85	29.07	0	1	1	0	0	0	0	0	0	0	0	0	0	0	0	0	0	1	0		1652	12.1	4.88	0.9	104	147	97	193	56	117	99	5.4	30.3	38	517.04	5.81	1141.9	491.34	0
125	2015-10-29	0	17826	67	411991	18002084	1	1.62	61	23.24	1	0	0	0	1	0	1	1	10	0	0	0	0	1	0	1	1	0	1	0.57	182	11.5	4.44	0.5	101	100	87	155	33	108	71	6.2	19.7	26	90.19	8.87	457.23	335.67	6.1
126	2015-11-03	1	15354	73	352959	E11148169	1	1.84	100	29.54	1	0	1	1	1	0	2	1	10	0	0	0	0	0	0	1	1	1	0		2400	11.9	4.4	0.63	108	114	59	110	40	57	66	6	53.7	21	260.86	5.99	721.565	493.87	0
127	2015-11-18	1	15992	72	1351127	E11072270	1	1.71	75	25.65	0	1	1	1	0	0	2	1	10	0	0	0	0	0	0	0	0	1	0		1569	10.3	5.08	1.24	100	163	76	160	57	92	57	5.5	41.7	47	694.15	7.78			0
128	2015-11-19	0	15862	72	444653	E014582731	1	1.56	68	27.94	0	0	1	1	0	0	2	1	20	0	0	1	0	0	0	1	1	1	0	0.74	751	10.2	4.8	0.6	112	133	99	158	40	83	176	6.2	117	20	2.83	6.08	1351.43	330.63	0
129	2015-11-26	1	04/02/21954	61	780386	18241930	1	1.68	87	30.82	0	1	1	0	1	0	2	1	20	0	0	0	0	0	0	0	0	1	1	0.59	1451	10.3	4.6	0.82	181	135	87	159	45	92	110	9.8	57.9	30	253.67	0	1084.3		3.5
130	2015-11-27	1	13047	80	829080	E11221725	1	1.7	75	25.95	0	0	1	1	0	0	2	1	20	0	0	0	0	0	0	0	0	1	0		439	10.5	4.48	1.02	107	123.6	35.3	87	37	38	59	6	85.1	8	809.46	0	688.737	0	3.2
[truncated: 3 more columns]
